# Supplementary material for: Impact of COVID-19 on Influenza and Pneumococcal Vaccination of Psoriatic Patients in Germany: Results from Vac-Pso
Source: Vaccines (Basel). 2024 Jun 4;12(6):614. doi: 10.3390/vaccines12060614 (PMC11209491; doi:10.3390/vaccines12060614)
Supplement: Supplementary file 1 [file vaccines-12-00614-s001.zip]

Archive with 1 entries (1 files):
- vaccines-3020769-supplementary.pdf
